# Supplementary material for: Duplex Vertical-Flow Rapid Tests for Point-of-Care Detection of Anti-dsDNA and Anti-Nuclear Autoantibodies
Source: Biosensors (Basel). 2024 Feb 12;14(2):98. doi: 10.3390/bios14020098 (PMC10887294; doi:10.3390/bios14020098)
Supplement: Supplementary file 1 [file biosensors-14-00098-s001.zip]

Archive with 1 entries (1 files):
- biosensors-2848460-supplementary.pdf
